# Supplementary material for: A framework for the molecular identification of CHIP for clinical research
Source: HGG Adv. 2026 Jan 20;7(2):100575. doi: 10.1016/j.xhgg.2026.100575 (PMC12925157; doi:10.1016/j.xhgg.2026.100575)
Supplement: Table S3. List of identified CHIP-associated variants (n = 400) [file mmc2.xlsx]

## Sheet: Sheet1
chrom	pos	ref	alt	vep_symbol	vep_hgvsc	vep_hgvsp	mutect2_vaf	mutect2_dp	vardict_vaf	vardict_dp	oncokb_oncogenic	clinvar_classification	clinvar_review_status	notes
chr1	1815789	T	G	GNB1	NM_002074.5:c.170A>C	NP_002065.1:p.Lys57Thr	0.055	926	0.0515	990	Oncogenic	Likely_pathogenic	criteria_provided,_single_submitter
chr1	1815790	T	C	GNB1	NM_002074.5:c.169A>G	NP_002065.1:p.Lys57Glu	0.034	906	0.0314	954	Oncogenic	Uncertain_significance	criteria_provided,_multiple_submitters,_no_conflicts
chr1	1815790	T	C	GNB1	NM_002074.5:c.169A>G	NP_002065.1:p.Lys57Glu	0.177	1429	0.1657	1696	Oncogenic	Uncertain_significance	criteria_provided,_multiple_submitters,_no_conflicts
chr1	1815790	T	C	GNB1	NM_002074.5:c.169A>G	NP_002065.1:p.Lys57Glu	0.026	576	0.0241	580	Oncogenic	Uncertain_significance	criteria_provided,_multiple_submitters,_no_conflicts
chr1	1815790	T	C	GNB1	NM_002074.5:c.169A>G	NP_002065.1:p.Lys57Glu	0.019	1167	0.0208	1297	Oncogenic	Uncertain_significance	criteria_provided,_multiple_submitters,_no_conflicts
chr2	25234307	G	A	DNMT3A	NM_022552.5:c.2711C>T	NP_072046.2:p.Pro904Leu	0.433	982	0.41	1095	Likely Oncogenic	Pathogenic/Likely_pathogenic	criteria_provided,_multiple_submitters,_no_conflicts
chr2	25234307	G	A	DNMT3A	NM_022552.5:c.2711C>T	NP_072046.2:p.Pro904Leu	0.157	1030	0.1604	1116	Likely Oncogenic	Pathogenic/Likely_pathogenic	criteria_provided,_multiple_submitters,_no_conflicts
chr2	25234373	C	T	DNMT3A	NM_022552.5:c.2645G>A	NP_072046.2:p.Arg882His	0.041	1380	0.0418	1460	Oncogenic	Pathogenic/Likely_pathogenic	criteria_provided,_multiple_submitters,_no_conflicts
chr2	25234373	C	T	DNMT3A	NM_022552.5:c.2645G>A	NP_072046.2:p.Arg882His	0.143	664	0.1409	667	Oncogenic	Pathogenic/Likely_pathogenic	criteria_provided,_multiple_submitters,_no_conflicts
chr2	25234373	C	T	DNMT3A	NM_022552.5:c.2645G>A	NP_072046.2:p.Arg882His	0.059	1398	0.0602	1446	Oncogenic	Pathogenic/Likely_pathogenic	criteria_provided,_multiple_submitters,_no_conflicts
chr2	25234373	C	T	DNMT3A	NM_022552.5:c.2645G>A	NP_072046.2:p.Arg882His	0.137	1623	0.1352	1753	Oncogenic	Pathogenic/Likely_pathogenic	criteria_provided,_multiple_submitters,_no_conflicts
chr2	25234373	C	T	DNMT3A	NM_022552.5:c.2645G>A	NP_072046.2:p.Arg882His	0.133	1828	0.128	2071	Oncogenic	Pathogenic/Likely_pathogenic	criteria_provided,_multiple_submitters,_no_conflicts
chr2	25234373	C	T	DNMT3A	NM_022552.5:c.2645G>A	NP_072046.2:p.Arg882His	0.288	1258	0.2891	1266	Oncogenic	Pathogenic/Likely_pathogenic	criteria_provided,_multiple_submitters,_no_conflicts
chr2	25234373	C	T	DNMT3A	NM_022552.5:c.2645G>A	NP_072046.2:p.Arg882His	0.055	1590	0.0578	1748	Oncogenic	Pathogenic/Likely_pathogenic	criteria_provided,_multiple_submitters,_no_conflicts
chr2	25234373	C	T	DNMT3A	NM_022552.5:c.2645G>A	NP_072046.2:p.Arg882His	0.137	1446	0.1322	1505	Oncogenic	Pathogenic/Likely_pathogenic	criteria_provided,_multiple_submitters,_no_conflicts
chr2	25234373	C	G	DNMT3A	NM_022552.5:c.2645G>C	NP_072046.2:p.Arg882Pro	0.032	1462	0.0299	1507	Likely Oncogenic
chr2	25234373	C	T	DNMT3A	NM_022552.5:c.2645G>A	NP_072046.2:p.Arg882His	0.12	1699	0.1247	1933	Oncogenic	Pathogenic/Likely_pathogenic	criteria_provided,_multiple_submitters,_no_conflicts
chr2	25234374	G	A	DNMT3A	NM_022552.5:c.2644C>T	NP_072046.2:p.Arg882Cys	0.264	996	0.2612	1007	Oncogenic	Pathogenic/Likely_pathogenic	criteria_provided,_multiple_submitters,_no_conflicts
chr2	25234374	G	A	DNMT3A	NM_022552.5:c.2644C>T	NP_072046.2:p.Arg882Cys	0.13	1464	0.1301	1507	Oncogenic	Pathogenic/Likely_pathogenic	criteria_provided,_multiple_submitters,_no_conflicts
chr2	25234374	G	A	DNMT3A	NM_022552.5:c.2644C>T	NP_072046.2:p.Arg882Cys	0.028	1845	0.0298	2048	Oncogenic	Pathogenic/Likely_pathogenic	criteria_provided,_multiple_submitters,_no_conflicts
chr2	25234374	G	A	DNMT3A	NM_022552.5:c.2644C>T	NP_072046.2:p.Arg882Cys	0.077	543	0.0771	545	Oncogenic	Pathogenic/Likely_pathogenic	criteria_provided,_multiple_submitters,_no_conflicts
chr2	25234374	G	A	DNMT3A	NM_022552.5:c.2644C>T	NP_072046.2:p.Arg882Cys	0.025	892	0.0257	896	Oncogenic	Pathogenic/Likely_pathogenic	criteria_provided,_multiple_submitters,_no_conflicts
chr2	25234374	G	A	DNMT3A	NM_022552.5:c.2644C>T	NP_072046.2:p.Arg882Cys	0.045	1268	0.0412	1310	Oncogenic	Pathogenic/Likely_pathogenic	criteria_provided,_multiple_submitters,_no_conflicts
chr2	25234374	G	A	DNMT3A	NM_022552.5:c.2644C>T	NP_072046.2:p.Arg882Cys	0.047	833	0.043	837	Oncogenic	Pathogenic/Likely_pathogenic	criteria_provided,_multiple_submitters,_no_conflicts
chr2	25234374	G	A	DNMT3A	NM_022552.5:c.2644C>T	NP_072046.2:p.Arg882Cys	0.047	1711	0.0436	1928	Oncogenic	Pathogenic/Likely_pathogenic	criteria_provided,_multiple_submitters,_no_conflicts
chr2	25235726	A	G	DNMT3A	NM_022552.5:c.2578T>C	NP_072046.2:p.Trp860Arg	0.027	701	0.0262	726	Likely Oncogenic
chr2	25235726	A	G	DNMT3A	NM_022552.5:c.2578T>C	NP_072046.2:p.Trp860Arg	0.121	761	0.1132	804	Likely Oncogenic
chr2	25236968	G	A	DNMT3A	NM_022552.5:c.2446C>T	NP_072046.2:p.Gln816Ter	0.026	1017	0.023	1044	Likely Oncogenic
chr2	25239138	AC	A	DNMT3A	NM_022552.5:c.2399del	NP_072046.2:p.Gly800ValfsTer2	0.075	545	0.0703	555
chr2	25239142	G	T	DNMT3A	NM_022552.5:c.2396C>A	NP_072046.2:p.Pro799His	0.023	506	0.0217	508	Likely Oncogenic
chr2	25239142	G	T	DNMT3A	NM_022552.5:c.2396C>A	NP_072046.2:p.Pro799His	0.047	825	0.0445	853	Likely Oncogenic
chr2	25239143	G	A	DNMT3A	NM_022552.5:c.2395C>T	NP_072046.2:p.Pro799Ser	0.043	409	0.0502	418	Likely Oncogenic
chr2	25239151	C	T	DNMT3A	NM_022552.5:c.2387G>A	NP_072046.2:p.Gly796Asp	0.062	589	0.061	590	Likely Oncogenic
chr2	25239188	C	A	DNMT3A	NM_022552.5:c.2350G>T	NP_072046.2:p.Glu784Ter	0.095	415	0.0957	418	Likely Oncogenic
chr2	25240304	C	T	DNMT3A	NM_022552.5:c.2320G>A	NP_072046.2:p.Glu774Lys	0.04	1386	0.0363	1541	Likely Oncogenic	Uncertain_significance	criteria_provided,_single_submitter
chr2	25240304	C	A	DNMT3A	NM_022552.5:c.2320G>T	NP_072046.2:p.Glu774Ter	0.03	1227	0.0286	1328	Likely Oncogenic
chr2	25240313	G	A	DNMT3A	NM_022552.5:c.2311C>T	NP_072046.2:p.Arg771Ter	0.029	654	0.0258	659	Likely Oncogenic	Pathogenic	criteria_provided,_multiple_submitters,_no_conflicts
chr2	25240313	G	A	DNMT3A	NM_022552.5:c.2311C>T	NP_072046.2:p.Arg771Ter	0.021	693	0.0201	696	Likely Oncogenic	Pathogenic	criteria_provided,_multiple_submitters,_no_conflicts
chr2	25240313	G	A	DNMT3A	NM_022552.5:c.2311C>T	NP_072046.2:p.Arg771Ter	0.023	1556	0.0224	1787	Likely Oncogenic	Pathogenic	criteria_provided,_multiple_submitters,_no_conflicts
chr2	25240315	G	A	DNMT3A	NM_022552.5:c.2309C>T	NP_072046.2:p.Ser770Leu	0.161	436	0.1598	438	Likely Oncogenic	Pathogenic	criteria_provided,_multiple_submitters,_no_conflicts
chr2	25240315	G	T	DNMT3A	NM_022552.5:c.2309C>A	NP_072046.2:p.Ser770Ter	0.026	1469	0.0276	1628	Likely Oncogenic
chr2	25240317	GA	G	DNMT3A	NM_022552.5:c.2306del	NP_072046.2:p.Ile769ThrfsTer10	0.05	1393	0.042	1499
chr2	25240343	T	C	DNMT3A	NM_022552.5:c.2281A>G	NP_072046.2:p.Met761Val	0.097	678	0.0937	683	Unknown
chr2	25240360	A	G	DNMT3A	NM_022552.5:c.2264T>C	NP_072046.2:p.Phe755Ser	0.033	822	0.0339	826	Likely Oncogenic
chr2	25240363	A	C	DNMT3A	NM_022552.5:c.2261T>G	NP_072046.2:p.Leu754Arg	0.021	1111	0.0199	1158	Likely Oncogenic
chr2	25240365	C	T	DNMT3A	NM_022552.5:c.2259G>A	NP_072046.2:p.Trp753Ter	0.041	636	0.0377	637	Likely Oncogenic	Pathogenic	criteria_provided,_single_submitter
chr2	25240366	CAGA	C	DNMT3A	NM_022552.5:c.2255_2257del	NP_072046.2:p.Phe752del	0.306	1151	0.2872	1292		Likely_pathogenic	criteria_provided,_single_submitter
chr2	25240366	C	T	DNMT3A	NM_022552.5:c.2258G>A	NP_072046.2:p.Trp753Ter	0.028	813	0.0255	823	Likely Oncogenic
chr2	25240366	CAGA	C	DNMT3A	NM_022552.5:c.2255_2257del	NP_072046.2:p.Phe752del	0.129	1596	0.1113	1986		Likely_pathogenic	criteria_provided,_single_submitter
chr2	25240378	C	T	DNMT3A	NM_022552.5:c.2246G>A	NP_072046.2:p.Arg749His	0.097	1499	0.1028	1721	Likely Oncogenic
chr2	25240379	G	A	DNMT3A	NM_022552.5:c.2245C>T	NP_072046.2:p.Arg749Cys	0.021	1422	0.0195	1638	Likely Oncogenic	Pathogenic	criteria_provided,_multiple_submitters,_no_conflicts
chr2	25240379	G	A	DNMT3A	NM_022552.5:c.2245C>T	NP_072046.2:p.Arg749Cys	0.043	1007	0.0394	1015	Likely Oncogenic	Pathogenic	criteria_provided,_multiple_submitters,_no_conflicts
chr2	25240413	GA	G	DNMT3A	NM_022552.5:c.2210del	NP_072046.2:p.Leu737ProfsTer42	0.032	494	0.0282	496
chr2	25240417	C	T	DNMT3A	NM_022552.5:c.2207G>A	NP_072046.2:p.Arg736His	0.119	537	0.1257	541	Likely Oncogenic	Conflicting_classifications_of_pathogenicity	criteria_provided,_conflicting_classifications
chr2	25240417	C	T	DNMT3A	NM_022552.5:c.2207G>A	NP_072046.2:p.Arg736His	0.023	919	0.0214	935	Likely Oncogenic	Conflicting_classifications_of_pathogenicity	criteria_provided,_conflicting_classifications
chr2	25240417	C	T	DNMT3A	NM_022552.5:c.2207G>A	NP_072046.2:p.Arg736His	0.033	1122	0.0395	1166	Likely Oncogenic	Conflicting_classifications_of_pathogenicity	criteria_provided,_conflicting_classifications
chr2	25240418	G	A	DNMT3A	NM_022552.5:c.2206C>T	NP_072046.2:p.Arg736Cys	0.061	673	0.0602	681	Likely Oncogenic	Conflicting_classifications_of_pathogenicity	criteria_provided,_conflicting_classifications
chr2	25240418	G	A	DNMT3A	NM_022552.5:c.2206C>T	NP_072046.2:p.Arg736Cys	0.037	1719	0.0376	1967	Likely Oncogenic	Conflicting_classifications_of_pathogenicity	criteria_provided,_conflicting_classifications
chr2	25240418	G	A	DNMT3A	NM_022552.5:c.2206C>T	NP_072046.2:p.Arg736Cys	0.082	532	0.0822	535	Likely Oncogenic	Conflicting_classifications_of_pathogenicity	criteria_provided,_conflicting_classifications
chr2	25240418	G	A	DNMT3A	NM_022552.5:c.2206C>T	NP_072046.2:p.Arg736Cys	0.027	1274	0.0257	1321	Likely Oncogenic	Conflicting_classifications_of_pathogenicity	criteria_provided,_conflicting_classifications
chr2	25240420	T	C	DNMT3A	NM_022552.5:c.2204A>G	NP_072046.2:p.Tyr735Cys	0.043	1197	0.0436	1238	Likely Neutral	Conflicting_classifications_of_pathogenicity	criteria_provided,_conflicting_classifications
chr2	25240420	T	C	DNMT3A	NM_022552.5:c.2204A>G	NP_072046.2:p.Tyr735Cys	0.022	1125	0.0212	1181	Likely Neutral	Conflicting_classifications_of_pathogenicity	criteria_provided,_conflicting_classifications
chr2	25240420	T	C	DNMT3A	NM_022552.5:c.2204A>G	NP_072046.2:p.Tyr735Cys	0.053	696	0.0469	703	Likely Neutral	Conflicting_classifications_of_pathogenicity	criteria_provided,_conflicting_classifications
chr2	25240420	T	C	DNMT3A	NM_022552.5:c.2204A>G	NP_072046.2:p.Tyr735Cys	0.101	1391	0.1034	1479	Likely Neutral	Conflicting_classifications_of_pathogenicity	criteria_provided,_conflicting_classifications
chr2	25240428	AAAG	A	DNMT3A	NM_022552.5:c.2193_2195del	NP_072046.2:p.Phe732del	0.034	1028	0.0313	1085		Uncertain_significance	criteria_provided,_multiple_submitters,_no_conflicts
chr2	25240428	AAAG	A	DNMT3A	NM_022552.5:c.2193_2195del	NP_072046.2:p.Phe732del	0.274	1395	0.214	1500		Uncertain_significance	criteria_provided,_multiple_submitters,_no_conflicts
chr2	25240433	A	G	DNMT3A	NM_022552.5:c.2191T>C	NP_072046.2:p.Phe731Leu	0.098	657	0.0948	675	Likely Oncogenic
chr2	25240438	C	T	DNMT3A	NM_022552.5:c.2186G>A	NP_072046.2:p.Arg729Gln	0.029	499	0.0275	510	Unknown	Likely_pathogenic	criteria_provided,_single_submitter
chr2	25240438	C	T	DNMT3A	NM_022552.5:c.2186G>A	NP_072046.2:p.Arg729Gln	0.041	978	0.0402	994	Unknown	Likely_pathogenic	criteria_provided,_single_submitter
chr2	25240438	C	T	DNMT3A	NM_022552.5:c.2186G>A	NP_072046.2:p.Arg729Gln	0.027	1742	0.0264	1969	Unknown	Likely_pathogenic	criteria_provided,_single_submitter
chr2	25240439	G	A	DNMT3A	NM_022552.5:c.2185C>T	NP_072046.2:p.Arg729Trp	0.038	1026	0.0356	1040	Inconclusive	Uncertain_significance	criteria_provided,_multiple_submitters,_no_conflicts
chr2	25240439	G	A	DNMT3A	NM_022552.5:c.2185C>T	NP_072046.2:p.Arg729Trp	0.038	1473	0.0389	1568	Inconclusive	Uncertain_significance	criteria_provided,_multiple_submitters,_no_conflicts
chr2	25240654	C	T	DNMT3A	NM_022552.5:c.2159G>A	NP_072046.2:p.Arg720His	0.194	980	0.1976	1174	Likely Neutral
chr2	25240663	T	C	DNMT3A	NM_022552.5:c.2150A>G	NP_072046.2:p.Asn717Ser	0.021	1028	0.0237	1268	Likely Oncogenic
chr2	25240667	C	A	DNMT3A	NM_022552.5:c.2146G>T	NP_072046.2:p.Val716Phe	0.059	715	0.0563	746	Likely Oncogenic
chr2	25240672	G	C	DNMT3A	NM_022552.5:c.2141C>G	NP_072046.2:p.Ser714Cys	0.023	1247	0.0261	1458	Likely Oncogenic	Conflicting_classifications_of_pathogenicity	criteria_provided,_conflicting_classifications
chr2	25240684	C	G	DNMT3A	NM_022552.5:c.2129G>C	NP_072046.2:p.Cys710Ser	0.121	1429	0.1235	1757	Likely Oncogenic
chr2	25240693	C	T	DNMT3A	NM_022552.5:c.2120G>A	NP_072046.2:p.Gly707Asp	0.024	669	0.0224	671	Likely Oncogenic
chr2	25240699	A	G	DNMT3A	NM_022552.5:c.2114T>C	NP_072046.2:p.Ile705Thr	0.029	1193	0.0267	1348	Likely Oncogenic	Uncertain_significance	criteria_provided,_single_submitter
chr2	25240699	A	G	DNMT3A	NM_022552.5:c.2114T>C	NP_072046.2:p.Ile705Thr	0.022	1101	0.0213	1268	Likely Oncogenic	Uncertain_significance	criteria_provided,_single_submitter
chr2	25240714	G	T	DNMT3A	NM_022552.5:c.2099C>A	NP_072046.2:p.Pro700Gln	0.036	1322	0.0357	1483	Likely Oncogenic
chr2	25240715	G	A	DNMT3A	NM_022552.5:c.2098C>T	NP_072046.2:p.Pro700Ser	0.043	1836	0.0446	2289	Likely Oncogenic
chr2	25240717	C	T	DNMT3A	NM_022552.5:c.2096G>A	NP_072046.2:p.Gly699Asp	0.021	897	0.0206	1017	Likely Oncogenic	Likely_pathogenic	criteria_provided,_single_submitter
chr2	25241561	CAT	C	DNMT3A	NM_022552.5:c.2081_2082del	NP_072046.2:p.Ile695ProfsTer17	0.069	516	0.0668	509
chr2	25241586	GT	G	DNMT3A	NM_022552.5:c.2057del	NP_072046.2:p.Asp686AlafsTer19	0.038	1612	0.0325	1906
chr2	25241618	G	A	DNMT3A	NM_022552.5:c.2026C>T	NP_072046.2:p.Arg676Trp	0.032	948	0.0296	981	Likely Oncogenic	Uncertain_significance	criteria_provided,_single_submitter
chr2	25241636	T	TG	DNMT3A	NM_022552.5:c.2007_2008insC	NP_072046.2:p.Ile670HisfsTer43	0.061	1897	0.0543	2488
chr2	25241641	T	TC	DNMT3A	NM_022552.5:c.2002_2003insG	NP_072046.2:p.Asp668GlyfsTer45	0.02	1901	0.0209	2389
chr2	25241675	C	T	DNMT3A	NM_022552.5:c.1969G>A	NP_072046.2:p.Val657Met	0.025	1159	0.025	1242	Likely Oncogenic
chr2	25241675	C	T	DNMT3A	NM_022552.5:c.1969G>A	NP_072046.2:p.Val657Met	0.028	1296	0.0261	1416	Likely Oncogenic
chr2	25241675	C	T	DNMT3A	NM_022552.5:c.1969G>A	NP_072046.2:p.Val657Met	0.046	2492	0.0463	3412	Likely Oncogenic
chr2	25241682	GC	G	DNMT3A	NM_022552.5:c.1961del	NP_072046.2:p.Gly654AlafsTer51	0.022	660	0.0193	672
chr2	25241709	T	C	DNMT3A	NM_022552.5:c.1937-2A>G		0.055	632	0.0553	633	Likely Oncogenic	Pathogenic	criteria_provided,_multiple_submitters,_no_conflicts
chr2	25243908	TC	T	DNMT3A	NM_022552.5:c.1925del	NP_072046.2:p.Gly642GlufsTer9	0.028	842	0.0297	942		Likely_pathogenic	criteria_provided,_single_submitter
chr2	25243921	GAC	G	DNMT3A	NM_022552.5:c.1911_1912del	NP_072046.2:p.Phe640Ter	0.107	1057	0.1134	1138
chr2	25243931	G	A	DNMT3A	NM_022552.5:c.1903C>T	NP_072046.2:p.Arg635Trp	0.307	535	0.2995	561	Likely Oncogenic	Conflicting_classifications_of_pathogenicity	criteria_provided,_conflicting_classifications
chr2	25243931	G	A	DNMT3A	NM_022552.5:c.1903C>T	NP_072046.2:p.Arg635Trp	0.019	1225	0.0204	1372	Likely Oncogenic	Conflicting_classifications_of_pathogenicity	criteria_provided,_conflicting_classifications
chr2	25243931	G	A	DNMT3A	NM_022552.5:c.1903C>T	NP_072046.2:p.Arg635Trp	0.046	879	0.0476	966	Likely Oncogenic	Conflicting_classifications_of_pathogenicity	criteria_provided,_conflicting_classifications
chr2	25243931	G	A	DNMT3A	NM_022552.5:c.1903C>T	NP_072046.2:p.Arg635Trp	0.074	1233	0.0703	1422	Likely Oncogenic	Conflicting_classifications_of_pathogenicity	criteria_provided,_conflicting_classifications
chr2	25243931	G	A	DNMT3A	NM_022552.5:c.1903C>T	NP_072046.2:p.Arg635Trp	0.041	1153	0.0425	1294	Likely Oncogenic	Conflicting_classifications_of_pathogenicity	criteria_provided,_conflicting_classifications
chr2	25243931	G	A	DNMT3A	NM_022552.5:c.1903C>T	NP_072046.2:p.Arg635Trp	0.047	1302	0.0458	1505	Likely Oncogenic	Conflicting_classifications_of_pathogenicity	criteria_provided,_conflicting_classifications
chr2	25243931	G	A	DNMT3A	NM_022552.5:c.1903C>T	NP_072046.2:p.Arg635Trp	0.029	1007	0.0292	1097	Likely Oncogenic	Conflicting_classifications_of_pathogenicity	criteria_provided,_conflicting_classifications
chr2	25243936	GGCTTCCTCTTCTCA	G	DNMT3A	NM_022552.5:c.1884_1897del	NP_072046.2:p.Glu629HisfsTer8	0.065	853	0.0666	826
chr2	25243976	GA	G	DNMT3A	NM_022552.5:c.1857del	NP_072046.2:p.Pro620GlnfsTer31	0.024	836	0.0214	841
chr2	25244568	G	A	DNMT3A	NM_022552.5:c.1639C>T	NP_072046.2:p.Leu547Phe	0.048	1089	0.046	1347	Likely Oncogenic
chr2	25244574	C	A	DNMT3A	NM_022552.5:c.1633G>T	NP_072046.2:p.Glu545Ter	0.058	907	0.0612	1078	Likely Oncogenic
chr2	25244578	GC	G	DNMT3A	NM_022552.5:c.1628del	NP_072046.2:p.Gly543AlafsTer108	0.024	1481	0.0266	1952
chr2	25244592	T	TG	DNMT3A	NM_022552.5:c.1614_1615insC	NP_072046.2:p.Ile539HisfsTer7	0.044	622	0.0396	656
chr2	25244599	G	T	DNMT3A	NM_022552.5:c.1608C>A	NP_072046.2:p.Tyr536Ter	0.176	760	0.1735	824	Likely Oncogenic
chr2	25244623	G	T	DNMT3A	NM_022552.5:c.1584C>A	NP_072046.2:p.Tyr528Ter	0.024	1833	0.0237	2022	Likely Oncogenic
chr2	25245264	G	A	DNMT3A	NM_022552.5:c.1543C>T	NP_072046.2:p.Gln515Ter	0.02	320	0.0217	322	Likely Oncogenic
chr2	25245289	G	GTGTTCCTGGAGGAA	DNMT3A	NM_022552.5:c.1517_1518insTTCCTCCAGGAACA	NP_072046.2:p.Pro507SerfsTer149	0.022	574	0.0198	607
chr2	25245304	A	AT	DNMT3A	NM_022552.5:c.1502_1503insA	NP_072046.2:p.Asn501LysfsTer45	0.033	931	0.033	1029
chr2	25245316	A	T	DNMT3A	NM_022552.5:c.1491T>A	NP_072046.2:p.Cys497Ter	0.022	846	0.022	910	Likely Oncogenic
chr2	25245317	C	T	DNMT3A	NM_022552.5:c.1490G>A	NP_072046.2:p.Cys497Tyr	0.031	1406	0.0336	1546	Likely Oncogenic
chr2	25246024	AATGTTCCGGCACT	A	DNMT3A	NM_022552.5:c.1457_1469del	NP_072046.2:p.Lys486MetfsTer161	0.021	1464	0.0208	1392
chr2	25246046	ACCTCGTACAC	A	DNMT3A	NM_022552.5:c.1438_1447del	NP_072046.2:p.Val480CysfsTer168	0.263	604	0.263	578
chr2	25246163	T	A	DNMT3A	NM_022552.5:c.1426A>T	NP_072046.2:p.Arg476Ter	0.051	1189	0.0484	1198	Likely Oncogenic
chr2	25246186	T	C	DNMT3A	NM_022552.5:c.1403A>G	NP_072046.2:p.Lys468Arg	0.041	962	0.0404	966	Unknown
chr2	25246214	TC	T	DNMT3A	NM_022552.5:c.1374del	NP_072046.2:p.Lys459ArgfsTer192	0.046	1535	0.0385	1662		Pathogenic	criteria_provided,_single_submitter
chr2	25246214	TC	T	DNMT3A	NM_022552.5:c.1374del	NP_072046.2:p.Lys459ArgfsTer192	0.022	1237	0.0213	1269		Pathogenic	criteria_provided,_single_submitter
chr2	25246265	C	A	DNMT3A	NM_022552.5:c.1324G>T	NP_072046.2:p.Glu442Ter	0.07	1404	0.0679	1473	Likely Oncogenic
chr2	25246280	T	TG	DNMT3A	NM_022552.5:c.1308_1309insC	NP_072046.2:p.Thr437HisfsTer8	0.261	1014	0.2473	1092
chr2	25246289	C	A	DNMT3A	NM_022552.5:c.1300G>T	NP_072046.2:p.Glu434Ter	0.024	394	0.0253	396	Likely Oncogenic
chr2	25246293	G	C	DNMT3A	NM_022552.5:c.1296C>G	NP_072046.2:p.Tyr432Ter	0.039	832	0.0401	847	Likely Oncogenic
chr2	25246659	AG	A	DNMT3A	NM_022552.5:c.1239del	NP_072046.2:p.Phe414SerfsTer237	0.06	539	0.0567	564
chr2	25246660	GC	G	DNMT3A	NM_022552.5:c.1238del	NP_072046.2:p.Gly413AlafsTer238	0.056	283	0.0557	305
chr2	25246660	G	GC	DNMT3A	NM_022552.5:c.1238_1239insG	NP_072046.2:p.Phe414LeufsTer7	0.029	670	0.0278	756		Pathogenic	criteria_provided,_single_submitter
chr2	25246670	GC	G	DNMT3A	NM_022552.5:c.1228del	NP_072046.2:p.Ala410ProfsTer241	0.029	690	0.0264	721
chr2	25246673	C	T	DNMT3A	NM_022552.5:c.1226G>A	NP_072046.2:p.Trp409Ter	0.021	672	0.0178	673	Likely Oncogenic
chr2	25246679	A	G	DNMT3A	NM_022552.5:c.1220T>C	NP_072046.2:p.Ile407Thr	0.024	349	0.0199	351	Likely Oncogenic
chr2	25246679	A	T	DNMT3A	NM_022552.5:c.1220T>A	NP_072046.2:p.Ile407Asn	0.042	759	0.0421	784	Likely Oncogenic
chr2	25246684	GGGCTTGTTCTGCACCTCCAC	G	DNMT3A	NM_022552.5:c.1195_1214del	NP_072046.2:p.Val399HisfsTer3	0.027	657	0.0281	534
chr2	25246742	A	AC	DNMT3A	NM_022552.5:c.1156_1157insG	NP_072046.2:p.Val386GlyfsTer7	0.022	1015	0.0203	1084
chr2	25246744	CG	C	DNMT3A	NM_022552.5:c.1154del	NP_072046.2:p.Pro385ArgfsTer22	0.026	1018	0.0263	1066
chr2	25246747	G	GA	DNMT3A	NM_022552.5:c.1151_1152insT	NP_072046.2:p.Val386GlyfsTer7	0.062	1303	0.0594	1364
chr2	25246764	G	A	DNMT3A	NM_022552.5:c.1135C>T	NP_072046.2:p.Arg379Cys	0.031	1186	0.03	1266	Likely Oncogenic	Uncertain_significance	criteria_provided,_multiple_submitters,_no_conflicts
chr2	25247051	CT	C	DNMT3A	NM_022552.5:c.1121del	NP_072046.2:p.Gln374ArgfsTer33	0.022	721	0.0208	722
chr2	25247053	G	A	DNMT3A	NM_022552.5:c.1120C>T	NP_072046.2:p.Gln374Ter	0.023	462	0.0193	466	Likely Oncogenic
chr2	25247076	C	T	DNMT3A	NM_022552.5:c.1097G>A	NP_072046.2:p.Arg366His	0.137	1225	0.1423	1335	Likely Neutral	Conflicting_classifications_of_pathogenicity	criteria_provided,_conflicting_classifications
chr2	25247109	TG	T	DNMT3A	NM_022552.5:c.1063del	NP_072046.2:p.His355ThrfsTer52	0.203	1441	0.198	1641
chr2	25247118	CT	C	DNMT3A	NM_022552.5:c.1054del	NP_072046.2:p.Ser352ValfsTer55	0.022	1191	0.0193	1294
chr2	25247120	G	T	DNMT3A	NM_022552.5:c.1053C>A	NP_072046.2:p.Cys351Ter	0.022	736	0.019	736	Likely Oncogenic
chr2	25247120	G	T	DNMT3A	NM_022552.5:c.1053C>A	NP_072046.2:p.Cys351Ter	0.036	1017	0.0327	1039	Likely Oncogenic
chr2	25247142	A	G	DNMT3A	NM_022552.5:c.1031T>C	NP_072046.2:p.Leu344Pro	0.111	993	0.1108	1002	Likely Oncogenic	Uncertain_significance	criteria_provided,_single_submitter
chr2	25247150	AAC	A	DNMT3A	NM_022552.5:c.1021_1022del	NP_072046.2:p.Val341Ter	0.026	684	0.0203	838
chr2	25247611	C	T	DNMT3A	NM_022552.5:c.994G>A	NP_072046.2:p.Gly332Arg	0.036	1542	0.0405	1998	Likely Oncogenic	Conflicting_classifications_of_pathogenicity	criteria_provided,_conflicting_classifications
chr2	25247615	C	T	DNMT3A	NM_022552.5:c.990G>A	NP_072046.2:p.Trp330Ter	0.029	1293	0.0263	1519	Likely Oncogenic
chr2	25247615	C	T	DNMT3A	NM_022552.5:c.990G>A	NP_072046.2:p.Trp330Ter	0.047	1465	0.0468	1754	Likely Oncogenic
chr2	25247615	C	T	DNMT3A	NM_022552.5:c.990G>A	NP_072046.2:p.Trp330Ter	0.044	1292	0.0381	1419	Likely Oncogenic
chr2	25247628	C	T	DNMT3A	NM_022552.5:c.977G>A	NP_072046.2:p.Arg326His	0.022	841	0.0208	912	Likely Oncogenic
chr2	25247629	G	A	DNMT3A	NM_022552.5:c.976C>T	NP_072046.2:p.Arg326Cys	0.033	907	0.0257	1012	Likely Oncogenic	Uncertain_significance	criteria_provided,_single_submitter
chr2	25247629	G	T	DNMT3A	NM_022552.5:c.976C>A	NP_072046.2:p.Arg326Ser	0.04	833	0.035	885	Likely Oncogenic
chr2	25247647	G	A	DNMT3A	NM_022552.5:c.958C>T	NP_072046.2:p.Arg320Ter	0.034	1476	0.0316	1647	Likely Oncogenic	Pathogenic	criteria_provided,_multiple_submitters,_no_conflicts
chr2	25247647	G	A	DNMT3A	NM_022552.5:c.958C>T	NP_072046.2:p.Arg320Ter	0.048	757	0.045	800	Likely Oncogenic	Pathogenic	criteria_provided,_multiple_submitters,_no_conflicts
chr2	25247647	G	A	DNMT3A	NM_022552.5:c.958C>T	NP_072046.2:p.Arg320Ter	0.068	1100	0.069	1189	Likely Oncogenic	Pathogenic	criteria_provided,_multiple_submitters,_no_conflicts
chr2	25247673	AC	A	DNMT3A	NM_022552.5:c.931del	NP_072046.2:p.Val311CysfsTer5	0.248	1568	0.2386	1660
chr2	25247687	C	T	DNMT3A	NM_022552.5:c.918G>A	NP_072046.2:p.Trp306Ter	0.023	1791	0.0205	2000	Likely Oncogenic
chr2	25247689	AC	A	DNMT3A	NM_022552.5:c.915del	NP_072046.2:p.Trp305CysfsTer11	0.047	1161	0.0456	1205
chr2	25247690	C	T	DNMT3A	NM_022552.5:c.915G>A	NP_072046.2:p.Trp305Ter	0.074	1554	0.0735	1591	Likely Oncogenic
chr2	25247698	AG	A	DNMT3A	NM_022552.5:c.906del	NP_072046.2:p.Phe303SerfsTer13	0.026	1759	0.0237	1901
chr2	25247710	TC	T	DNMT3A	NM_022552.5:c.894del	NP_072046.2:p.Lys299AsnfsTer17	0.043	995	0.0411	1047
chr2	197402110	T	C	SF3B1	NM_012433.4:c.2098A>G	NP_036565.2:p.Lys700Glu	0.046	431	0.0416	433	Likely Oncogenic	Conflicting_classifications_of_pathogenicity	criteria_provided,_conflicting_classifications
chr2	197402110	T	C	SF3B1	NM_012433.4:c.2098A>G	NP_036565.2:p.Lys700Glu	0.049	1032	0.0492	1078	Likely Oncogenic	Conflicting_classifications_of_pathogenicity	criteria_provided,_conflicting_classifications
chr2	197402110	T	C	SF3B1	NM_012433.4:c.2098A>G	NP_036565.2:p.Lys700Glu	0.09	619	0.0881	624	Likely Oncogenic	Conflicting_classifications_of_pathogenicity	criteria_provided,_conflicting_classifications
chr2	197402635	C	A	SF3B1	NM_012433.4:c.1998G>T	NP_036565.2:p.Lys666Asn	0.071	1113	0.067	1149	Likely Oncogenic	Pathogenic/Likely_pathogenic	criteria_provided,_multiple_submitters,_no_conflicts
chr4	105234288	C	T	TET2	NM_001127208.3:c.346C>T	NP_001120680.1:p.Gln116Ter	0.022	1810	0.0216	2364	Likely Oncogenic	Pathogenic	criteria_provided,_single_submitter
chr4	105234292	AG	A	TET2	NM_001127208.3:c.352del	NP_001120680.1:p.Ala118LeufsTer10	0.048	666	0.0459	675
chr4	105234350	CA	C	TET2	NM_001127208.3:c.409del	NP_001120680.1:p.Ser137ValfsTer8	0.052	1990	0.0468	2630
chr4	105234422	T	TA	TET2	NM_001127208.3:c.483dup	NP_001120680.1:p.Asp162ArgfsTer9	0.039	1109	0.0374	1204		Pathogenic	criteria_provided,_single_submitter
chr4	105234436	GT	G	TET2	NM_001127208.3:c.499del	NP_001120680.1:p.Ser167GlnfsTer16	0.027	1644	0.0236	2078
chr4	105234495	C	T	TET2	NM_001127208.3:c.553C>T	NP_001120680.1:p.Gln185Ter	0.059	1446	0.0552	1523	Likely Oncogenic	Pathogenic	criteria_provided,_single_submitter
chr4	105234606	CA	C	TET2	NM_001127208.3:c.665del	NP_001120680.1:p.His222LeufsTer28	0.026	1373	0.0236	1571
chr4	105234608	TG	T	TET2	NM_001127208.3:c.668del	NP_001120680.1:p.Gly223ValfsTer27	0.123	1387	0.1183	1521
chr4	105234621	G	GA	TET2	NM_001127208.3:c.685dup	NP_001120680.1:p.Thr229AsnfsTer25	0.063	1814	0.0483	2420		Conflicting_classifications_of_pathogenicity	criteria_provided,_conflicting_classifications
chr4	105234634	C	CT	TET2	NM_001127208.3:c.693dup	NP_001120680.1:p.Gln232SerfsTer22	0.065	1727	0.0673	2111
chr4	105234636	C	T	TET2	NM_001127208.3:c.694C>T	NP_001120680.1:p.Gln232Ter	0.021	1612	0.0187	1822	Likely Oncogenic
chr4	105234713	T	TA	TET2	NM_001127208.3:c.773dup	NP_001120680.1:p.Asn258LysfsTer2	0.097	660	0.0928	690
chr4	105234763	TC	T	TET2	NM_001127208.3:c.822del	NP_001120680.1:p.Asn275IlefsTer18	0.032	1776	0.0275	2112		Pathogenic	criteria_provided,_single_submitter
chr4	105234763	TC	T	TET2	NM_001127208.3:c.822del	NP_001120680.1:p.Asn275IlefsTer18	0.213	1689	0.2124	2006		Pathogenic	criteria_provided,_single_submitter
chr4	105234903	C	T	TET2	NM_001127208.3:c.961C>T	NP_001120680.1:p.Gln321Ter	0.32	1382	0.3171	1460	Likely Oncogenic
chr4	105234912	CA	C	TET2	NM_001127208.3:c.972del	NP_001120680.1:p.Gln324HisfsTer23	0.034	1416	0.0336	1486
chr4	105234948	GCAGAAAA	G	TET2	NM_001127208.3:c.1007_1013del	NP_001120680.1:p.Ala336ValfsTer9	0.136	983	0.1348	942
chr4	105235082	CT	C	TET2	NM_001127208.3:c.1142del	NP_001120680.1:p.Phe381SerfsTer46	0.21	1228	0.2009	1324
chr4	105235096	C	G	TET2	NM_001127208.3:c.1154C>G	NP_001120680.1:p.Ser385Ter	0.166	1221	0.1645	1319	Likely Oncogenic
chr4	105235146	T	TG	TET2	NM_001127208.3:c.1204_1205insG	NP_001120680.1:p.Ser402CysfsTer41	0.152	1141	0.1233	1298
chr4	105235149	C	T	TET2	NM_001127208.3:c.1207C>T	NP_001120680.1:p.Gln403Ter	0.033	1156	0.0364	1237	Likely Oncogenic
chr4	105235284	G	T	TET2	NM_001127208.3:c.1342G>T	NP_001120680.1:p.Glu448Ter	0.37	823	0.3687	830	Likely Oncogenic
chr4	105235399	AC	A	TET2	NM_001127208.3:c.1458del	NP_001120680.1:p.Asn486LysfsTer11	0.327	1516	0.3229	1750
chr4	105235472	AC	A	TET2	NM_001127208.3:c.1531del	NP_001120680.1:p.His511ThrfsTer22	0.097	734	0.0967	734
chr4	105235509	GGA	G	TET2	NM_001127208.3:c.1571_1572del	NP_001120680.1:p.Glu524AlafsTer42	0.024	1000	0.0211	1092
chr4	105235548	A	T	TET2	NM_001127208.3:c.1606A>T	NP_001120680.1:p.Lys536Ter	0.052	737	0.0497	744	Likely Oncogenic
chr4	105235551	GA	G	TET2	NM_001127208.3:c.1610del	NP_001120680.1:p.Glu537GlyfsTer5	0.062	1606	0.052	1826
chr4	105235590	C	T	TET2	NM_001127208.3:c.1648C>T	NP_001120680.1:p.Arg550Ter	0.202	1006	0.1978	1016	Likely Oncogenic	Pathogenic	criteria_provided,_single_submitter
chr4	105235634	G	A	TET2	NM_001127208.3:c.1692G>A	NP_001120680.1:p.Trp564Ter	0.023	812	0.0206	827	Likely Oncogenic
chr4	105235668	GA	G	TET2	NM_001127208.3:c.1728del	NP_001120680.1:p.Glu576AspfsTer4	0.198	1097	0.1913	1150
chr4	105235733	CA	C	TET2	NM_001127208.3:c.1793del	NP_001120680.1:p.Asn598IlefsTer3	0.054	1281	0.0478	1402
chr4	105235778	TG	T	TET2	NM_001127208.3:c.1842del	NP_001120680.1:p.Leu615SerfsTer24	0.062	972	0.0516	1085
chr4	105235800	T	TA	TET2	NM_001127208.3:c.1859dup	NP_001120680.1:p.Tyr620Ter	0.026	1741	0.0247	2146
chr4	105235822	TG	T	TET2	NM_001127208.3:c.1882del	NP_001120680.1:p.Glu628SerfsTer11	0.096	1341	0.0813	1427
chr4	105235845	C	T	TET2	NM_001127208.3:c.1903C>T	NP_001120680.1:p.Gln635Ter	0.122	2004	0.1167	2366	Likely Oncogenic
chr4	105235866	C	T	TET2	NM_001127208.3:c.1924C>T	NP_001120680.1:p.Gln642Ter	0.024	1516	0.0238	1640	Likely Oncogenic	Uncertain_significance	criteria_provided,_multiple_submitters,_no_conflicts
chr4	105235995	C	T	TET2	NM_001127208.3:c.2053C>T	NP_001120680.1:p.Gln685Ter	0.032	1905	0.0291	2506	Likely Oncogenic
chr4	105236007	T	TC	TET2	NM_001127208.3:c.2068dup	NP_001120680.1:p.Gln690ProfsTer3	0.219	1446	0.1944	1862
chr4	105236022	CT	C	TET2	NM_001127208.3:c.2082del	NP_001120680.1:p.Met695CysfsTer5	0.055	1959	0.0506	2550
chr4	105236032	CA	C	TET2	NM_001127208.3:c.2091del	NP_001120680.1:p.Val698CysfsTer2	0.14	1564	0.1377	1888
chr4	105236038	T	A	TET2	NM_001127208.3:c.2096T>A	NP_001120680.1:p.Leu699Ter	0.296	1269	0.2906	1404	Likely Oncogenic
chr4	105236078	A	AT	TET2	NM_001127208.3:c.2140dup	NP_001120680.1:p.Ser714PhefsTer9	0.055	1769	0.0554	2419
chr4	105236214	C	T	TET2	NM_001127208.3:c.2272C>T	NP_001120680.1:p.Gln758Ter	0.026	1884	0.0249	2247	Likely Oncogenic
chr4	105236218	C	CT	TET2	NM_001127208.3:c.2280dup	NP_001120680.1:p.Pro761SerfsTer8	0.021	981	0.0174	1035
chr4	105236227	ACCCCCAAAGCAAC	A	TET2	NM_001127208.3:c.2286_2298del	NP_001120680.1:p.His762GlnfsTer47	0.03	916	0.0311	805
chr4	105236246	TC	T	TET2	NM_001127208.3:c.2305del	NP_001120680.1:p.Gln769SerfsTer44	0.045	929	0.0351	969
chr4	105236259	G	T	TET2	NM_001127208.3:c.2317G>T	NP_001120680.1:p.Gly773Ter	0.026	1137	0.0241	1243	Likely Oncogenic
chr4	105236263	C	CA	TET2	NM_001127208.3:c.2322dup	NP_001120680.1:p.Phe775IlefsTer6	0.035	1032	0.0327	1133
chr4	105236370	C	T	TET2	NM_001127208.3:c.2428C>T	NP_001120680.1:p.Gln810Ter	0.046	1034	0.0462	1040	Likely Oncogenic	Pathogenic	criteria_provided,_single_submitter
chr4	105236433	C	T	TET2	NM_001127208.3:c.2491C>T	NP_001120680.1:p.Gln831Ter	0.05	1759	0.0505	2178	Likely Oncogenic
chr4	105236467	C	G	TET2	NM_001127208.3:c.2525C>G	NP_001120680.1:p.Ser842Ter	0.021	1004	0.0217	1013	Likely Oncogenic	Pathogenic	criteria_provided,_single_submitter
chr4	105236481	C	T	TET2	NM_001127208.3:c.2539C>T	NP_001120680.1:p.Gln847Ter	0.034	1098	0.0345	1187	Likely Oncogenic
chr4	105236604	C	T	TET2	NM_001127208.3:c.2662C>T	NP_001120680.1:p.Gln888Ter	0.022	1014	0.021	1047	Likely Oncogenic
chr4	105236613	CA	C	TET2	NM_001127208.3:c.2673del	NP_001120680.1:p.Gln891HisfsTer30	0.402	1255	0.399	1376
chr4	105236655	G	GAT	TET2	NM_001127208.3:c.2716_2717dup	NP_001120680.1:p.Met906IlefsTer16	0.025	930	0.0191	1207
chr4	105236688	C	T	TET2	NM_001127208.3:c.2746C>T	NP_001120680.1:p.Gln916Ter	0.021	1174	0.0192	1201	Likely Oncogenic	Conflicting_classifications_of_pathogenicity	criteria_provided,_conflicting_classifications
chr4	105236754	ACT	A	TET2	NM_001127208.3:c.2814_2815del	NP_001120680.1:p.Gln939AspfsTer32	0.039	1249	0.034	1351
chr4	105236877	AG	A	TET2	NM_001127208.3:c.2937del	NP_001120680.1:p.Arg979SerfsTer28	0.367	1450	0.3491	1607
chr4	105236895	CCT	C	TET2	NM_001127208.3:c.2954_2955del	NP_001120680.1:p.Pro985ArgfsTer23	0.034	1711	0.0323	1827
chr4	105237081	AC	A	TET2	NM_001127208.3:c.3140del	NP_001120680.1:p.Thr1047IlefsTer8	0.031	1307	0.0285	1405
chr4	105237174	AC	A	TET2	NM_001127208.3:c.3236del	NP_001120680.1:p.Pro1079GlnfsTer3	0.037	1169	0.0327	1314
chr4	105237174	AC	A	TET2	NM_001127208.3:c.3236del	NP_001120680.1:p.Pro1079GlnfsTer3	0.035	1652	0.029	2066
chr4	105237192	C	CA	TET2	NM_001127208.3:c.3253dup	NP_001120680.1:p.Thr1085AsnfsTer19	0.021	1449	0.0174	1784
chr4	105237277	TA	T	TET2	NM_001127208.3:c.3336del	NP_001120680.1:p.Asp1113IlefsTer4	0.024	853	0.0234	897
chr4	105237321	C	T	TET2	NM_001127208.3:c.3379C>T	NP_001120680.1:p.Gln1127Ter	0.157	859	0.1595	878	Likely Oncogenic
chr4	105237326	T	G	TET2	NM_001127208.3:c.3384T>G	NP_001120680.1:p.Tyr1128Ter	0.208	971	0.1994	988	Likely Oncogenic
chr4	105237336	TC	T	TET2	NM_001127208.3:c.3395del	NP_001120680.1:p.Ser1132PhefsTer5	0.176	727	0.1758	728
chr4	105237346	G	A	TET2	NM_001127208.3:c.3404G>A	NP_001120680.1:p.Cys1135Tyr	0.021	810	0.0197	814	Unknown
chr4	105237346	G	A	TET2	NM_001127208.3:c.3404G>A	NP_001120680.1:p.Cys1135Tyr	0.065	488	0.0593	489	Unknown
chr4	105237346	G	C	TET2	NM_001127208.3:c.3404G>C	NP_001120680.1:p.Cys1135Ser	0.045	1133	0.0445	1235	Unknown
chr4	105237351	G	A	TET2	NM_001127208.3:c.3409G>A	NP_001120680.1:p.Glu1137Lys	0.025	872	0.0236	890	Unknown
chr4	105241359	G	A	TET2	NM_001127208.3:c.3430G>A	NP_001120680.1:p.Glu1144Lys	0.053	608	0.0508	650	Unknown
chr4	105241383	G	A	TET2	NM_001127208.3:c.3454G>A	NP_001120680.1:p.Gly1152Arg	0.024	783	0.0177	846	Unknown
chr4	105241387	C	T	TET2	NM_001127208.3:c.3458C>T	NP_001120680.1:p.Ala1153Val	0.019	856	0.0222	945	Unknown
chr4	105242910	T	C	TET2	NM_001127208.3:c.3577T>C	NP_001120680.1:p.Cys1193Arg	0.051	718	0.0446	763	Likely Oncogenic
chr4	105243594	G	A	TET2	NM_001127208.3:c.3619G>A	NP_001120680.1:p.Glu1207Lys	0.023	1263	0.0222	1395	Unknown
chr4	105243604	T	G	TET2	NM_001127208.3:c.3629T>G	NP_001120680.1:p.Leu1210Arg	0.073	1472	0.0737	1697	Unknown
chr4	105243606	T	C	TET2	NM_001127208.3:c.3631T>C	NP_001120680.1:p.Cys1211Arg	0.094	806	0.0947	813	Unknown
chr4	105243615	C	T	TET2	NM_001127208.3:c.3640C>T	NP_001120680.1:p.Arg1214Trp	0.054	527	0.0527	531	Likely Oncogenic
chr4	105243704	ACT	A	TET2	NM_001127208.3:c.3732_3733del	NP_001120680.1:p.Tyr1245LeufsTer22	0.033	879	0.0302	893
chr4	105243745	C	T	TET2	NM_001127208.3:c.3770C>T	NP_001120680.1:p.Thr1257Met	0.465	1239	0.4541	1330	Unknown	Uncertain_significance	criteria_provided,_single_submitter
chr4	105243754	A	G	TET2	NM_001127208.3:c.3779A>G	NP_001120680.1:p.Asn1260Ser	0.484	529	0.4915	529	Unknown	Uncertain_significance	criteria_provided,_single_submitter
chr4	105243754	A	G	TET2	NM_001127208.3:c.3779A>G	NP_001120680.1:p.Asn1260Ser	0.505	826	0.4982	841	Unknown	Uncertain_significance	criteria_provided,_single_submitter
chr4	105243756	C	T	TET2	NM_001127208.3:c.3781C>T	NP_001120680.1:p.Arg1261Cys	0.04	1161	0.0369	1272	Likely Oncogenic
chr4	105243772	A	G	TET2	NM_001127208.3:c.3797A>G	NP_001120680.1:p.Asn1266Ser	0.176	439	0.1746	441	Unknown
chr4	105259624	CT	C	TET2	NM_001127208.3:c.3811del	NP_001120680.1:p.Cys1271AlafsTer92	0.024	773	0.0227	836
chr4	105259626	T	TG	TET2	NM_001127208.3:c.3812dup	NP_001120680.1:p.Cys1271TrpfsTer29	0.237	401	0.2349	413		Pathogenic	criteria_provided,_single_submitter
chr4	105259660	G	A	TET2	NM_001127208.3:c.3845G>A	NP_001120680.1:p.Gly1282Asp	0.038	599	0.0362	607	Unknown	Uncertain_significance	criteria_provided,_single_submitter
chr4	105259665	T	A	TET2	NM_001127208.3:c.3850T>A	NP_001120680.1:p.Ser1284Thr	0.476	902	0.472	928	Unknown
chr4	105259666	C	T	TET2	NM_001127208.3:c.3851C>T	NP_001120680.1:p.Ser1284Phe	0.038	567	0.0368	571	Unknown
chr4	105259678	G	A	TET2	NM_001127208.3:c.3863G>A	NP_001120680.1:p.Gly1288Asp	0.12	761	0.1195	770	Unknown
chr4	105259681	G	T	TET2	NM_001127208.3:c.3866G>T	NP_001120680.1:p.Cys1289Phe	0.025	1024	0.0234	1068	Unknown
chr4	105259688	G	A	TET2	NM_001127208.3:c.3873G>A	NP_001120680.1:p.Trp1291Ter	0.03	1259	0.0278	1296	Likely Oncogenic
chr4	105259705	G	A	TET2	NM_001127208.3:c.3890G>A	NP_001120680.1:p.Gly1297Glu	0.019	396	0.0225	400	Unknown	Uncertain_significance	criteria_provided,_single_submitter
chr4	105259707	T	A	TET2	NM_001127208.3:c.3892T>A	NP_001120680.1:p.Cys1298Ser	0.047	538	0.0481	540	Unknown
chr4	105259734	AG	A	TET2	NM_001127208.3:c.3921del	NP_001120680.1:p.Lys1308SerfsTer55	0.223	328	0.2179	335		Pathogenic	criteria_provided,_single_submitter
chr4	105261772	AGTCTCATT	A	TET2	NM_001127208.3:c.3969_3976del	NP_001120680.1:p.Glu1323AspfsTer13	0.252	807	0.2305	755
chr4	105261839	T	TAATA	TET2	NM_001127208.3:c.4037_4040dup	NP_001120680.1:p.Asn1347LysfsTer2	0.032	716	0.0274	875
chr4	105261846	C	T	TET2	NM_001127208.3:c.4042C>T	NP_001120680.1:p.Gln1348Ter	0.141	420	0.1374	422	Likely Oncogenic	Uncertain_significance	criteria_provided,_single_submitter
chr4	105269647	G	T	TET2	NM_001127208.3:c.4082G>T	NP_001120680.1:p.Gly1361Val	0.037	1488	0.0449	1892	Unknown
chr4	105269664	C	T	TET2	NM_001127208.3:c.4099C>T	NP_001120680.1:p.Pro1367Ser	0.021	1429	0.0219	1691	Unknown
chr4	105269665	C	T	TET2	NM_001127208.3:c.4100C>T	NP_001120680.1:p.Pro1367Leu	0.04	646	0.0427	655	Unknown
chr4	105269669	C	G	TET2	NM_001127208.3:c.4104C>G	NP_001120680.1:p.Phe1368Leu	0.196	1461	0.1857	1583	Unknown
chr4	105269698	G	A	TET2	NM_001127208.3:c.4133G>A	NP_001120680.1:p.Cys1378Tyr	0.029	1120	0.0256	1171	Unknown	Uncertain_significance	criteria_provided,_single_submitter
chr4	105269698	G	T	TET2	NM_001127208.3:c.4133G>T	NP_001120680.1:p.Cys1378Phe	0.034	577	0.0311	579	Unknown
chr4	105269743	C	T	TET2	NM_001127208.3:c.4178C>T	NP_001120680.1:p.Thr1393Ile	0.05	802	0.055	818	Unknown	Uncertain_significance	criteria_provided,_single_submitter
chr4	105269746	T	A	TET2	NM_001127208.3:c.4181T>A	NP_001120680.1:p.Leu1394Ter	0.256	465	0.2575	466	Likely Oncogenic
chr4	105272573	C	CT	TET2	NM_001127208.3:c.4193dup	NP_001120680.1:p.Thr1399HisfsTer2	0.037	738	0.0356	815
chr4	105272577	CT	C	TET2	NM_001127208.3:c.4197del	NP_001120680.1:p.Arg1400GlufsTer48	0.06	872	0.0596	956
chr4	105272589	A	G	TET2	NM_001127208.3:c.4208A>G	NP_001120680.1:p.Asn1403Ser	0.496	515	0.5048	521	Unknown
chr4	105272591	C	T	TET2	NM_001127208.3:c.4210C>T	NP_001120680.1:p.Arg1404Ter	0.026	1088	0.0228	1271	Likely Oncogenic	Pathogenic	criteria_provided,_single_submitter
chr4	105272591	CGAGA	CAAT	TET2	NM_001127208.3:c.4211_4214delinsAAT	NP_001120680.1:p.Arg1404GlnfsTer44	0.056	935	0.0597	989				manually reannotated variant
chr4	105272648	G	C	TET2	NM_001127208.3:c.4267G>C	NP_001120680.1:p.Val1423Leu	0.47	652	0.4734	659	Unknown
chr4	105272699	C	T	TET2	NM_001127208.3:c.4318C>T	NP_001120680.1:p.Arg1440Trp	0.477	674	0.4743	681	Unknown
chr4	105272699	C	T	TET2	NM_001127208.3:c.4318C>T	NP_001120680.1:p.Arg1440Trp	0.482	895	0.4534	869	Unknown
chr4	105272774	C	T	TET2	NM_001127208.3:c.4393C>T	NP_001120680.1:p.Arg1465Ter	0.098	1382	0.0973	1665	Likely Oncogenic	Pathogenic	criteria_provided,_single_submitter
chr4	105272774	C	T	TET2	NM_001127208.3:c.4393C>T	NP_001120680.1:p.Arg1465Ter	0.048	1170	0.0427	1334	Likely Oncogenic	Pathogenic	criteria_provided,_single_submitter
chr4	105272777	C	T	TET2	NM_001127208.3:c.4396C>T	NP_001120680.1:p.Gln1466Ter	0.037	1107	0.0332	1235	Likely Oncogenic
chr4	105272838	C	G	TET2	NM_001127208.3:c.4457C>G	NP_001120680.1:p.Ser1486Ter	0.021	847	0.0175	915	Likely Oncogenic	Uncertain_significance	criteria_provided,_single_submitter
chr4	105275056	C	T	TET2	NM_001127208.3:c.4546C>T	NP_001120680.1:p.Arg1516Ter	0.024	1259	0.0276	1412	Likely Oncogenic
chr4	105275059	C	CT	TET2	NM_001127208.3:c.4552dup	NP_001120680.1:p.Ser1518PhefsTer60	0.046	1451	0.0468	1752
chr4	105275110	C	T	TET2	NM_001127208.3:c.4600C>T	NP_001120680.1:p.Gln1534Ter	0.05	1153	0.0512	1231	Likely Oncogenic	Uncertain_significance	criteria_provided,_single_submitter
chr4	105275110	C	T	TET2	NM_001127208.3:c.4600C>T	NP_001120680.1:p.Gln1534Ter	0.053	1185	0.0563	1279	Likely Oncogenic	Uncertain_significance	criteria_provided,_single_submitter
chr4	105275119	C	T	TET2	NM_001127208.3:c.4609C>T	NP_001120680.1:p.Gln1537Ter	0.044	1011	0.0437	1029	Likely Oncogenic
chr4	105275121	GC	G	TET2	NM_001127208.3:c.4615del	NP_001120680.1:p.Gln1539SerfsTer32	0.065	1089	0.0596	1141
chr4	105275258	C	G	TET2	NM_001127208.3:c.4748C>G	NP_001120680.1:p.Ser1583Ter	0.084	884	0.0838	895	Likely Oncogenic
chr4	105275333	AT	A	TET2	NM_001127208.3:c.4826del	NP_001120680.1:p.Leu1609Ter	0.038	1303	0.0335	1584
chr4	105275371	CT	C	TET2	NM_001127208.3:c.4865del	NP_001120680.1:p.Leu1622Ter	0.264	826	0.2515	839
chr4	105275513	C	CT	TET2	NM_001127208.3:c.5004dup	NP_001120680.1:p.Lys1669Ter	0.087	1208	0.0865	1318		Uncertain_significance	criteria_provided,_single_submitter
chr4	105275542	CTT	C	TET2	NM_001127208.3:c.5034_5035del	NP_001120680.1:p.Tyr1679ProfsTer7	0.055	1126	0.053	1151
chr4	105275605	CA	C	TET2	NM_001127208.3:c.5099del	NP_001120680.1:p.Asn1700IlefsTer19	0.113	1419	0.1036	1603
chr4	105275729	T	A	TET2	NM_001127208.3:c.5219T>A	NP_001120680.1:p.Leu1740Ter	0.029	887	0.0285	911	Likely Oncogenic
chr4	105275861	AC	A	TET2	NM_001127208.3:c.5352del	NP_001120680.1:p.Asn1784LysfsTer36	0.048	1253	0.0477	1322
chr4	105275892	TA	T	TET2	NM_001127208.3:c.5384del	NP_001120680.1:p.Asn1795MetfsTer25	0.036	1715	0.0327	2051
chr4	105275897	GGT	G	TET2	NM_001127208.3:c.5388_5389del	NP_001120680.1:p.Leu1797IlefsTer8	0.031	1148	0.0311	1220
chr4	105275903	C	G	TET2	NM_001127208.3:c.5393C>G	NP_001120680.1:p.Ser1798Ter	0.068	926	0.0677	946	Likely Oncogenic	Pathogenic	no_assertion_criteria_provided
chr4	105275970	TG	T	TET2	NM_001127208.3:c.5461del	NP_001120680.1:p.Asp1821MetfsTer12	0.031	1904	0.029	2241
chr4	105275995	CCATTGGCA	C	TET2	NM_001127208.3:c.5487_5494del	NP_001120680.1:p.Leu1830SerfsTer13	0.226	1687	0.2371	1944
chr4	105276041	A	G	TET2	NM_001127208.3:c.5531A>G	NP_001120680.1:p.Asp1844Gly	0.477	651	0.4773	660	Unknown
chr4	105276053	C	A	TET2	NM_001127208.3:c.5543C>A	NP_001120680.1:p.Ser1848Ter	0.026	1599	0.0253	1660	Likely Oncogenic
chr4	105276069	CT	C	TET2	NM_001127208.3:c.5562del	NP_001120680.1:p.Leu1855TrpfsTer32	0.1	1709	0.0973	1830
chr4	105276087	TG	T	TET2	NM_001127208.3:c.5582del	NP_001120680.1:p.Gly1861GlufsTer26	0.102	1074	0.0923	1170		Uncertain_significance	criteria_provided,_single_submitter
chr4	105276087	T	G	TET2	NM_001127208.3:c.5577T>G	NP_001120680.1:p.Ile1859Met	0.499	1005	0.4995	1009	Unknown
chr4	105276107	C	G	TET2	NM_001127208.3:c.5597C>G	NP_001120680.1:p.Pro1866Arg	0.176	1738	0.1804	2023	Unknown
chr4	105276128	T	C	TET2	NM_001127208.3:c.5618T>C	NP_001120680.1:p.Ile1873Thr	0.244	1044	0.2447	1046	Likely Oncogenic	Uncertain_significance	criteria_provided,_single_submitter
chr4	105276128	T	C	TET2	NM_001127208.3:c.5618T>C	NP_001120680.1:p.Ile1873Thr	0.028	472	0.0252	477	Likely Oncogenic	Uncertain_significance	criteria_provided,_single_submitter
chr4	105276128	T	C	TET2	NM_001127208.3:c.5618T>C	NP_001120680.1:p.Ile1873Thr	0.021	871	0.0193	879	Likely Oncogenic	Uncertain_significance	criteria_provided,_single_submitter
chr4	105276128	T	C	TET2	NM_001127208.3:c.5618T>C	NP_001120680.1:p.Ile1873Thr	0.029	973	0.0313	990	Likely Oncogenic	Uncertain_significance	criteria_provided,_single_submitter
chr4	105276131	A	C	TET2	NM_001127208.3:c.5621A>C	NP_001120680.1:p.Glu1874Ala	0.132	1282	0.133	1308	Unknown
chr4	105276146	A	AG	TET2	NM_001127208.3:c.5637dup	NP_001120680.1:p.Leu1880AlafsTer12	0.051	1241	0.0452	1349
chr4	105276152	A	G	TET2	NM_001127208.3:c.5642A>G	NP_001120680.1:p.His1881Arg	0.051	1167	0.0491	1221	Likely Oncogenic
chr4	105276157	A	G	TET2	NM_001127208.3:c.5647A>G	NP_001120680.1:p.Thr1883Ala	0.021	1438	0.0169	1654	Unknown
chr4	105276176	C	G	TET2	NM_001127208.3:c.5666C>G	NP_001120680.1:p.Pro1889Arg	0.148	870	0.1443	880	Unknown
chr4	105276188	AC	A	TET2	NM_001127208.3:c.5682del	NP_001120680.1:p.Thr1895ProfsTer13	0.026	1535	0.0198	1869
chr4	105276189	C	G	TET2	NM_001127208.3:c.5679C>G	NP_001120680.1:p.His1893Gln	0.467	1617	0.4685	1889	Unknown
chr4	105276230	T	G	TET2	NM_001127208.3:c.5720T>G	NP_001120680.1:p.Met1907Arg	0.123	1239	0.1257	1273	Unknown
chr4	105276272	T	C	TET2	NM_001127208.3:c.5762T>C	NP_001120680.1:p.Met1921Thr	0.509	735	0.496	742	Unknown
chr9	5073770	G	T	JAK2	NM_004972.4:c.1849G>T	NP_004963.1:p.Val617Phe	0.188	970	0.1867	980	Oncogenic	Pathogenic/Likely_pathogenic	criteria_provided,_multiple_submitters,_no_conflicts
chr9	5073770	G	T	JAK2	NM_004972.4:c.1849G>T	NP_004963.1:p.Val617Phe	0.056	414	0.0529	416	Oncogenic	Pathogenic/Likely_pathogenic	criteria_provided,_multiple_submitters,_no_conflicts
chr9	5073770	G	T	JAK2	NM_004972.4:c.1849G>T	NP_004963.1:p.Val617Phe	0.021	496	0.0199	503	Oncogenic	Pathogenic/Likely_pathogenic	criteria_provided,_multiple_submitters,_no_conflicts
chr9	5073770	G	T	JAK2	NM_004972.4:c.1849G>T	NP_004963.1:p.Val617Phe	0.086	882	0.0872	895	Oncogenic	Pathogenic/Likely_pathogenic	criteria_provided,_multiple_submitters,_no_conflicts
chr9	5073770	G	T	JAK2	NM_004972.4:c.1849G>T	NP_004963.1:p.Val617Phe	0.082	775	0.0851	776	Oncogenic	Pathogenic/Likely_pathogenic	criteria_provided,_multiple_submitters,_no_conflicts
chr9	5073770	G	T	JAK2	NM_004972.4:c.1849G>T	NP_004963.1:p.Val617Phe	0.089	1105	0.0877	1151	Oncogenic	Pathogenic/Likely_pathogenic	criteria_provided,_multiple_submitters,_no_conflicts
chr9	5073770	G	T	JAK2	NM_004972.4:c.1849G>T	NP_004963.1:p.Val617Phe	0.033	482	0.0287	488	Oncogenic	Pathogenic/Likely_pathogenic	criteria_provided,_multiple_submitters,_no_conflicts
chr9	5073770	G	T	JAK2	NM_004972.4:c.1849G>T	NP_004963.1:p.Val617Phe	0.06	1014	0.0579	1036	Oncogenic	Pathogenic/Likely_pathogenic	criteria_provided,_multiple_submitters,_no_conflicts
chr9	5073770	G	T	JAK2	NM_004972.4:c.1849G>T	NP_004963.1:p.Val617Phe	0.145	953	0.1394	954	Oncogenic	Pathogenic/Likely_pathogenic	criteria_provided,_multiple_submitters,_no_conflicts
chr9	5073770	G	T	JAK2	NM_004972.4:c.1849G>T	NP_004963.1:p.Val617Phe	0.107	739	0.1022	744	Oncogenic	Pathogenic/Likely_pathogenic	criteria_provided,_multiple_submitters,_no_conflicts
chr9	5073770	G	T	JAK2	NM_004972.4:c.1849G>T	NP_004963.1:p.Val617Phe	0.064	454	0.0613	457	Oncogenic	Pathogenic/Likely_pathogenic	criteria_provided,_multiple_submitters,_no_conflicts
chr9	5073770	G	T	JAK2	NM_004972.4:c.1849G>T	NP_004963.1:p.Val617Phe	0.758	1105	0.7491	1132	Oncogenic	Pathogenic/Likely_pathogenic	criteria_provided,_multiple_submitters,_no_conflicts
chr9	5073770	G	T	JAK2	NM_004972.4:c.1849G>T	NP_004963.1:p.Val617Phe	0.031	1325	0.0309	1424	Oncogenic	Pathogenic/Likely_pathogenic	criteria_provided,_multiple_submitters,_no_conflicts
chr17	7673776	G	A	TP53	NM_000546.6:c.844C>T	NP_000537.3:p.Arg282Trp	0.058	384	0.062	387	Likely Oncogenic	Pathogenic/Likely_pathogenic	criteria_provided,_multiple_submitters,_no_conflicts
chr17	7673796	C	T	TP53	NM_000546.6:c.824G>A	NP_000537.3:p.Cys275Tyr	0.036	1338	0.0353	1503	Likely Oncogenic	Pathogenic/Likely_pathogenic	criteria_provided,_multiple_submitters,_no_conflicts
chr17	7673802	C	T	TP53	NM_000546.6:c.818G>A	NP_000537.3:p.Arg273His	0.061	534	0.0538	539	Oncogenic	Pathogenic	reviewed_by_expert_panel
chr17	7673802	C	T	TP53	NM_000546.6:c.818G>A	NP_000537.3:p.Arg273His	0.038	1231	0.0406	1405	Oncogenic	Pathogenic	reviewed_by_expert_panel
chr17	7674221	G	A	TP53	NM_000546.6:c.742C>T	NP_000537.3:p.Arg248Trp	0.055	819	0.0532	846	Likely Oncogenic	Pathogenic	reviewed_by_expert_panel
chr17	7674893	C	G	TP53	NM_000546.6:c.638G>C	NP_000537.3:p.Arg213Pro	0.032	1072	0.0325	1200	Likely Oncogenic	Pathogenic/Likely_pathogenic	criteria_provided,_multiple_submitters,_no_conflicts
chr17	7675157	G	A	TP53	NM_000546.6:c.455C>T	NP_000537.3:p.Pro152Leu	0.03	1397	0.0305	1444	Likely Oncogenic	Pathogenic	reviewed_by_expert_panel
chr17	31226459	A	AC	NF1	NM_001042492.3:c.2033dup	NP_001035957.1:p.Ile679AspfsTer21	0.037	867	0.039	923		Pathogenic	criteria_provided,_multiple_submitters,_no_conflicts
chr17	60662996	C	G	PPM1D	NM_003620.4:c.1262C>G	NP_003611.1:p.Ser421Ter	0.021	1041	0.0202	1089	Unknown	Pathogenic/Likely_pathogenic	criteria_provided,_multiple_submitters,_no_conflicts
chr17	60663011	CA	C	PPM1D	NM_003620.4:c.1278del	NP_003611.1:p.Trp427GlyfsTer4	0.148	624	0.1431	629
chr17	60663019	AG	A	PPM1D	NM_003620.4:c.1288del	NP_003611.1:p.Val430Ter	0.021	336	0.017	352		Pathogenic	criteria_provided,_single_submitter
chr17	60663019	AG	A	PPM1D	NM_003620.4:c.1288del	NP_003611.1:p.Val430Ter	0.026	530	0.0244	573		Pathogenic	criteria_provided,_single_submitter
chr17	60663120	AG	A	PPM1D	NM_003620.4:c.1388del	NP_003611.1:p.Gly463ValfsTer2	0.024	1152	0.0225	1201
chr17	60663142	GATCCAGA	G	PPM1D	NM_003620.4:c.1410_1416del	NP_003611.1:p.Pro471HisfsTer10	0.022	1483	0.0217	1568
chr17	60663148	G	GA	PPM1D	NM_003620.4:c.1416dup	NP_003611.1:p.Pro473ThrfsTer3	0.041	1345	0.0403	1564
chr17	60663160	GAAAATTGCGCT	G	PPM1D	NM_003620.4:c.1430_1440del	NP_003611.1:p.Asn477SerfsTer8	0.042	1376	0.0441	1314
chr17	60663168	C	A	PPM1D	NM_003620.4:c.1434C>A	NP_003611.1:p.Cys478Ter	0.022	1587	0.024	1837	Likely Oncogenic	Pathogenic/Likely_pathogenic	criteria_provided,_multiple_submitters,_no_conflicts
chr17	60663184	T	TA	PPM1D	NM_003620.4:c.1450_1451insA	NP_003611.1:p.Leu484TyrfsTer5	0.104	1295	0.1015	1419
chr17	60663262	C	T	PPM1D	NM_003620.4:c.1528C>T	NP_003611.1:p.Gln510Ter	0.046	633	0.0439	638	Likely Oncogenic
chr17	60663262	CA	C	PPM1D	NM_003620.4:c.1535del	NP_003611.1:p.Asn512IlefsTer2	0.03	708	0.0239	796		Pathogenic	criteria_provided,_multiple_submitters,_no_conflicts
chr17	60663262	C	CA	PPM1D	NM_003620.4:c.1535dup	NP_003611.1:p.Asn512LysfsTer16	0.066	2450	0.0517	7580		Uncertain_significance	criteria_provided,_single_submitter
chr17	60663262	CA	C	PPM1D	NM_003620.4:c.1535del	NP_003611.1:p.Asn512IlefsTer2	0.427	1684	0.4001	2887		Pathogenic	criteria_provided,_multiple_submitters,_no_conflicts
chr17	60663262	C	CA	PPM1D	NM_003620.4:c.1535dup	NP_003611.1:p.Asn512LysfsTer16	0.046	1002	0.0451	1287		Uncertain_significance	criteria_provided,_single_submitter
chr17	60663265	A	T	PPM1D	NM_003620.4:c.1531A>T	NP_003611.1:p.Lys511Ter	0.045	2010	0.0362	3807	Likely Oncogenic
chr17	60663352	GA	G	PPM1D	NM_003620.4:c.1619del	NP_003611.1:p.Glu540GlyfsTer7	0.046	1465	0.0385	1584
chr17	60663352	GA	G	PPM1D	NM_003620.4:c.1619del	NP_003611.1:p.Glu540GlyfsTer7	0.021	1252	0.0206	1260
chr17	76736877	G	A	SRSF2	NM_001195427.2:c.284C>T	NP_001182356.1:p.Pro95Leu	0.182	1017	0.1794	1187	Likely Oncogenic	Pathogenic	no_assertion_criteria_provided
chr17	76736877	G	A	SRSF2	NM_001195427.2:c.284C>T	NP_001182356.1:p.Pro95Leu	0.114	519	0.1233	527	Likely Oncogenic	Pathogenic	no_assertion_criteria_provided
chr17	76736877	G	A	SRSF2	NM_001195427.2:c.284C>T	NP_001182356.1:p.Pro95Leu	0.068	786	0.0709	818	Likely Oncogenic	Pathogenic	no_assertion_criteria_provided
chr17	76736877	G	C	SRSF2	NM_001195427.2:c.284C>G	NP_001182356.1:p.Pro95Arg	0.185	1110	0.1788	1314	Likely Oncogenic	Likely_pathogenic	criteria_provided,_single_submitter
chr17	76736878	G	T	SRSF2	NM_001195427.2:c.283C>A	NP_001182356.1:p.Pro95Thr	0.065	724	0.0661	741	Likely Oncogenic
chr20	32433357	T	TG	ASXL1	NM_015338.6:c.1160dup	NP_056153.2:p.Cys387TrpfsTer23	0.163	1216	0.1609	1355
chr20	32433369	G	T	ASXL1	NM_015338.6:c.1171G>T	NP_056153.2:p.Glu391Ter	0.04	1622	0.0401	1921	Likely Oncogenic
chr20	32433408	C	T	ASXL1	NM_015338.6:c.1210C>T	NP_056153.2:p.Arg404Ter	0.035	1580	0.0343	1837	Likely Oncogenic	Pathogenic	criteria_provided,_multiple_submitters,_no_conflicts
chr20	32433408	C	T	ASXL1	NM_015338.6:c.1210C>T	NP_056153.2:p.Arg404Ter	0.054	1646	0.0533	1952	Likely Oncogenic	Pathogenic	criteria_provided,_multiple_submitters,_no_conflicts
chr20	32433473	C	CA	ASXL1	NM_015338.6:c.1281dup	NP_056153.2:p.Gln428ThrfsTer10	0.028	836	0.0221	903		Conflicting_classifications_of_pathogenicity	criteria_provided,_conflicting_classifications
chr20	32433739	CTG	C	ASXL1	NM_015338.6:c.1544_1545del	NP_056153.2:p.Val515GlyfsTer13	0.029	843	0.0273	843		Pathogenic	criteria_provided,_multiple_submitters,_no_conflicts
chr20	32434474	C	T	ASXL1	NM_015338.6:c.1762C>T	NP_056153.2:p.Gln588Ter	0.055	821	0.0489	962	Likely Oncogenic	Pathogenic	criteria_provided,_single_submitter
chr20	32434474	C	T	ASXL1	NM_015338.6:c.1762C>T	NP_056153.2:p.Gln588Ter	0.095	953	0.0907	1124	Likely Oncogenic	Pathogenic	criteria_provided,_single_submitter
chr20	32434483	T	TA	ASXL1	NM_015338.6:c.1772dup	NP_056153.2:p.Tyr591Ter	0.06	768	0.0579	863		Likely_pathogenic	criteria_provided,_single_submitter
chr20	32434599	TCACCACTGCCATAGAGAGGCGGC	T	ASXL1	NM_015338.6:c.1900_1922del	NP_056153.2:p.Glu635ArgfsTer15	0.076	752	0.0839	691		Pathogenic/Likely_pathogenic	criteria_provided,_multiple_submitters,_no_conflicts
chr20	32434599	TCACCACTGCCATAGAGAGGCGGC	T	ASXL1	NM_015338.6:c.1900_1922del	NP_056153.2:p.Glu635ArgfsTer15	0.086	542	0.086	500		Pathogenic/Likely_pathogenic	criteria_provided,_multiple_submitters,_no_conflicts
chr20	32434599	TCACCACTGCCATAGAGAGGCGGC	T	ASXL1	NM_015338.6:c.1900_1922del	NP_056153.2:p.Glu635ArgfsTer15	0.136	1561	0.1719	1920		Pathogenic/Likely_pathogenic	criteria_provided,_multiple_submitters,_no_conflicts
chr20	32434599	TCACCACTGCCATAGAGAGGCGGC	T	ASXL1	NM_015338.6:c.1900_1922del	NP_056153.2:p.Glu635ArgfsTer15	0.025	1572	0.0242	1611		Pathogenic/Likely_pathogenic	criteria_provided,_multiple_submitters,_no_conflicts
chr20	32434619	C	CG	ASXL1	NM_015338.6:c.1909dup	NP_056153.2:p.Ala637GlyfsTer21	0.391	992	0.3062	1107
chr20	32434636	GGAGGGGGGGGT	G	ASXL1	NM_015338.6:c.1926_1936del	NP_056153.2:p.Gly643ProfsTer11	0.394	1090	0.3827	1100
chr20	32434638	AGG	A	ASXL1	NM_015338.6:c.1933_1934del	NP_056153.2:p.Gly645TrpfsTer12	0.42	1107	0.4107	1378
chr20	32434638	AGG	A	ASXL1	NM_015338.6:c.1933_1934del	NP_056153.2:p.Gly645TrpfsTer12	0.177	974	0.1451	1247
chr20	32434638	AGG	A	ASXL1	NM_015338.6:c.1933_1934del	NP_056153.2:p.Gly645TrpfsTer12	0.036	588	0.0321	654
chr20	32434638	A	AG	ASXL1	NM_015338.6:c.1934dup	NP_056153.2:p.Gly646TrpfsTer12	0.223	1176	0.179	1525		Pathogenic/Likely_pathogenic	criteria_provided,_multiple_submitters,_no_conflicts
chr20	32434638	A	AG	ASXL1	NM_015338.6:c.1934dup	NP_056153.2:p.Gly646TrpfsTer12	0.102	992	0.0779	1207		Pathogenic/Likely_pathogenic	criteria_provided,_multiple_submitters,_no_conflicts
chr20	32434638	A	AG	ASXL1	NM_015338.6:c.1934dup	NP_056153.2:p.Gly646TrpfsTer12	0.354	1083	0.2925	1412		Pathogenic/Likely_pathogenic	criteria_provided,_multiple_submitters,_no_conflicts
chr20	32434638	A	AG	ASXL1	NM_015338.6:c.1934dup	NP_056153.2:p.Gly646TrpfsTer12	0.265	1012	0.224	1469		Pathogenic/Likely_pathogenic	criteria_provided,_multiple_submitters,_no_conflicts
chr20	32434786	C	T	ASXL1	NM_015338.6:c.2074C>T	NP_056153.2:p.Gln692Ter	0.127	993	0.1286	1019	Likely Oncogenic
chr20	32434835	AG	A	ASXL1	NM_015338.6:c.2125del	NP_056153.2:p.Ala709ProfsTer16	0.094	788	0.082	805
chr20	32435002	C	CT	ASXL1	NM_015338.6:c.2291dup	NP_056153.2:p.Leu765ThrfsTer9	0.091	1714	0.0836	2105
chr20	32435119	C	T	ASXL1	NM_015338.6:c.2407C>T	NP_056153.2:p.Gln803Ter	0.094	1175	0.0964	1235	Likely Oncogenic
chr20	32435178	AT	A	ASXL1	NM_015338.6:c.2468del	NP_056153.2:p.Leu823Ter	0.048	1693	0.0474	1877
chr20	32435188	G	T	ASXL1	NM_015338.6:c.2476G>T	NP_056153.2:p.Gly826Ter	0.046	1948	0.0446	2243	Likely Oncogenic
chr20	32435333	CTAT	CAA	ASXL1	NM_015338.6:c.2622_2624delinsAA	NP_056153.2:p.Met875ArgfsTer11	0.045	1649	0.0461	1800				manually reannotated variant
chr20	32435362	AACT	AC	ASXL1	NM_015338.6:c.2651_2653delinsC	NP_056153.2:p.Asn884ThrfsTer9	0.192	1809		2162				manually reannotated variant; VarDict identified a complex call at this site and did not give a VAF
chr20	32435393	GTTCT	G	ASXL1	NM_015338.6:c.2684_2687del	NP_056153.2:p.Ser895CysfsTer12	0.038	1727	0.0382	1992
chr20	32435695	C	CA	ASXL1	NM_015338.6:c.2984dup	NP_056153.2:p.His995GlnfsTer3	0.033	1308	0.0268	1381
chr20	32435899	C	T	ASXL1	NM_015338.6:c.3187C>T	NP_056153.2:p.Gln1063Ter	0.049	1001	0.0455	1012	Likely Oncogenic
